# Supplementary material for: Helium Bubbles and Blistering in a Nanolayered Metal/Hydride Composite
Source: Materials (Basel). 2021 Sep 18;14(18):5393. doi: 10.3390/ma14185393 (PMC8471048; doi:10.3390/ma14185393)
Supplement: Supplementary file 1 [file materials-14-05393-s001.zip]

Archive with 1 entries (1 files):
- materials-1367905-supplementary.pdf
